# Supplementary material for: Association of Sodium, Potassium and Sodium-to-Potassium Ratio with Urine Albumin Excretion among the General Chinese Population
Source: Nutrients. 2021 Sep 29;13(10):3456. doi: 10.3390/nu13103456 (PMC8539080; doi:10.3390/nu13103456)
Supplement: Supplementary file 1 [file nutrients-13-03456-s001.zip]

Archive with 1 entries (1 files):
- nutrients-1373863-supplementary.pdf
